# Supplementary material for: Integrated Proteomic and Metabolomic Analysis of Muscle Atrophy Induced by Hindlimb Unloading
Source: Biomolecules. 2024 Dec 26;15(1):14. doi: 10.3390/biom15010014 (PMC11764416; doi:10.3390/biom15010014)
Supplement: Supplementary file 1 [file biomolecules-15-00014-s001.zip]

Archive with 1 entries (1 files):
- biomolecules-3366921-supplementary.pdf
